# Supplementary material for: Transitioning to sustainable healthy diets: A model-based and conceptual system thinking approach to optimized sustainable diet concepts in the United States
Source: Front Nutr. 2022 Jul 29;9:874721. doi: 10.3389/fnut.2022.874721 (PMC9372557; doi:10.3389/fnut.2022.874721)
Supplement: Supplementary file 1 [file Table_1.xlsx]

## Sheet: Environment 
Country	Case Study Number	Country	Baseline year	Duration	Sample Size	Population Demography	Health outcomes (Risk of reduction)					Environmental Impact				Socio-economic		Associated Farming System	Reference
							Diabetes	Heart diseases	Total Mortality	Total cancer	Hypertention	GHGE	Land Use	Water consumption	Energy Use	Cost of deit /day	Socio-ecnomic savings
Vegetarian	1	UK	1993-1999									-35							Scarborough et al. (2014)	49
Vegetarian	2	UK	2005									-40							Audsley et al. (2009)	22
Vegetarian (meat replaced by dairy)	3	UK	2008-2009									-22							Berners-Lee et al. (2012)	24
Vegetarian (self-selected)	4	UK	2008-2009									-18							Berners-Lee et al. (2012)	24
Vegetarian (according to USDA)	5	UK	2008-2009									-25							Berners-Lee et al. (2012)	24
Vegetarian	6	UK	2008-2009									-35							Hoolohan et al. (2013)	36
Vegetarian		US	1995											-52					Renault and Wallender (2000)	44
Vegetarian	7	US/Can	2001-2007									-28							Sabate et al. (2015)	74
Vegetarian	8	US/Can	2001-2007									-29							Soret et al. (2014)	50
Vegetarian	9	US	2010									-33							Heller and Keoleian (2014)	32
Vegetarian		NY (US)	2000										-55						Peters et al. (2007)	43
Vegetarian	10	Denmark	2003-2008									-46	-67						Goldstein et al. (2016)	65
Vegetarian		Austria	1996-2005											-37					Vanham (2013)	58
Vegetarian	11	Sweden	2006									-20							Grabs (2015)	31
Vegetarian	12	Sweden	2013									-36	-46						Bryngelsson et al. (2016)	70
Vegetarian	13	Germany	2006									-24	-28	107					Meier and Christen (2013)	38
Vegetarian	14	Italy	-									-15							Pairotti et al. (2014)	42
Vegetarian	15	Norway	2010-2011									-17							Stamm (2015)	61
Vegetarian	16	Netherlands	1998									-22	-51						Van Dooren et al. (2014)	57
Vegetarian	17	Netherlands	1996-2005											-42					Vanham et al. (2016)	77
Vegetarian		EU	1996-2005											-38					Vanham et al. (2013)	59
Vegetarian	17	Greece	2011									-34							Abeliotis et al. (2016)	64
Vegetarian	18	Global	2005-2007									-57.9874							Springmann et al. (2016)	71
Vegetarian	19	Global	2009									-56.2	-65.8	-22					Davis et al. (2016)	73
Vegetarian	20	Global	2009									-43	-28						Tilman and Clark (2014)	8
Vegetarian		Global	2007-2009											-22					Jalava et al. (2014)	37
Vegetarian		Global	2009-2011											-16					Javala et al. (2016)	76
Vegetarian		Brazil (limited to one city)	2012											-43					da Silva et al. (2013)	27
Vegan (meat replaced by plant-based foods)	1	UK	2008-2009									-31							Berners-Lee et al. (2012)	24
Vegan (self-selected)	2	UK	2008-2009									-23							Berners-Lee et al. (2012)	24
Vegan (according to USDA)	3	UK	2008-2009									-25							Berners-Lee et al. (2012)	24
Vegan	13	UK	1993-1999									-50							Scarborough et al. (2014)	49
Vegan	6	US	2010									-53							Heller and Keoleian (2014)	32
Vegan	4	Sweden	2013									-72	-80						Bryngelsson et al. (2016)	70
Vegan	5	Denmark	2003-2008									-60	-78						Goldstein et al. (2016)	65
Vegan	7	Germany	2006									-53	-44	107					Meier and Christen (2013)	38
Vegan	8	Finland	2006									-48							Risku-Norja et al. (2009)	45
Vegan	10	Norway	2010-2011									-39							Stamm (2015)	61
Vegan	11	Netherlands	2007-2010									-40	-40						Tyszler et al. (2016)	56
Vegan	12	Netherlands	1998									-35	-59						Van Dooren et al. (2014)	57
Vegan		Netherlands	2003									-51							Temme et al. (2013)	51
Vegan	9	Global	2005-2007									-66.6312							Springmann et al. (2016)	71
Pescatarian	3	US/Can	2001-2007									-24							Sabate et al. (2015)	74
Pescatarian	4	Norway	2010-2011									-17							Stamm (2015)	61
Pescatarian	2	Sweden	2011									-31.1224	-46						Martin et al. (2016)	68
Pescatarian		Netherlands	1996-2005											-38					Vanham et al. (2016)	77
Pescatarian	6	Netherlands	2007-2010									-23	-33						Tyszler et al. (2016)	56
Pescatarian	1	Global	2009									-55.4	-62	-18					Davis et al. (2016)	73
Pescatarian	5	Global	2009									-30	-29						Tilman and Clark (2014)	8
Envi	1	Denmark	2011									-30							Saxe (2014)	47
New Nordic Diet	2	Denmark	2011									-7							Saxe et al. (2013)	48
New Nordic Diet	3	Netherlands	2007-2010									9	-17.5904						Van Dooren et al. (2016)	63
Mediterannean	1	Spain	2006									-51	-32	-1					Almendros et al. (2013)	19
Mediterannean	3	Italy	2005-2006									-29	-41	-18					Germani et al. (2014)	30
Mediterannean	4	Italy	-									-7							Pairotti et al. (2014)	42
Mediterannean	7	Netherlands	1998									-17	-48						Van Dooren et al. (2014)	57
Mediterannean	8	Netherlands	2007-2010									-8	0						Van Dooren et al. (2016)	63
		US	1995-2005	10 years	380296	214 284 men and 166 012		21	20	12				40					Mitrou, P.N., et al.(2007)
Mediterannean	6	EU	2003									-6							Tukker et al. (2011)	55
Mediterannean	5	Global	2009									-6	-27						Tilman and Clark (2014)	8
Mediterannean	2	Global	2009									-11.8	-21	21					Davis et al. (2016)	73
EAT Lancet dietary guideline		France	2021									−56%	−54%		−31%
Healthy guidelines																			Tom et al. (2015)	62
Healthy guidelines	1	US	2010									-1		-31					Heller and Keoleian (2014)	32
Healthy guidelines	2	US	2010									12							Heller and Keoleian (2014)	32
Healthy guidelines	3	US	2010									11		16					Tom et al. (2015)	62
Healthy guidelines	4	US	2010									6		10					Tom et al. (2015)	62
Healthy guidelines + further optimisation	5	US	2010									-33							Heller and Keoleian (2014)	33
Healthy guidelines	1	UK	2008-2011									-17							Green et al. (2015)	9
Healthy guidelines + further optimisation	2	UK	2008-2011									-40							Green et al. (2015)	9
Healthy guidelines	3	UK	2008-2011									-15.407							Horgan et al. (2016)	72
Healthy guidelines + further optimisation	4	UK	2008-2011									-26.7442							Horgan et al. (2016)	72
Healthy guidelines + further optimisation	5	UK	2008-2010									-36							Macdiarmid et al. (2012)	11
Healthy guidelines		UK & Wales	2003-4										-18						Arnoult et al. (2010)	20
Healthy guidelines + further optimisation		UK	2008-2011										-34.2657	-17					Carbon Trust et al. (2016)	67
Healthy guidelines		UK	2005											-3					Hess et al. (2014)	35
Healthy guidelines		Austria	1996-2005										-25						Vanham (2013)	58
Healthy guidelines		Austria	2001-2006									-32							Fazeni and Steinmueller (2011)	28
Healthy guidelines		Austria	2001-2006										-28						Thaler et al. (2015)	52
Healthy guidelines		Austria	2001									-16							Freyer and Weik (2008)	29
Healthy guidelines		Australia	1995									-23							Hendrie et al. (2014)	34
Healthy guidelines + further optimisation		Australia	1995									-25							Hendrie et al. (2014)	34
Healthy guidelines		Denmark	2003-2008									-4							Trolle et al. (2014)	54
Healthy guidelines + further optimisation		Denmark	2003-2008									-23							Trolle et al. (2014)	54
Healthy guidelines		Denmark	2011									-8							Saxe et al. (2013)	48
Healthy guidelines + further optimisation		France	2006-2007									-30							Perignon et al. (2016)	75
Healthy guidelines + further optimisation		France	2006-2007									-25							Thompson et al. (2013)	53
Healthy guidelines + further optimisation		Italy	2014									-51	-26	-9					Donati et al. (2016)	66
Healthy guidelines		Sweden	2011									-14.7959	-20.8333						Martin et al. (2016)	68
Healthy guidelines		Sweden	2010-2011									-32	-21						Roos et al. (2015)	46
Healthy guidelines		Germany	2006										-15	-26					Meier et al. (2014)	39
Healthy guidelines + further optimisation		Germany	2006									-11	-18	-27					Meier et al. (2014)	39
Healthy guidelines		Germany	2009									-14							Noleppa (2012)	40
Healthy guidelines		Germany	2011									-12	-10						Noleppa and von Witzke (2012)	41
Healthy guidelines		Netherlands	2007-2010									-10	-5						Tyszler et al. (2014)	56
Healthy guidelines + further optimisation		Netherlands	2007-2010									-38	-40						Tyszler et al. (2014)	56
Healthy guidelines + further optimisation		Netherlands	1998									-35	-45						Van Dooren et al. (2014)	57
Healthy guidelines		Netherlands	1998									-12	-37						Van Dooren et al. (2014)	57
Healthy guidelines		Netherlands	2007-2010									-13	-26						Van Dooren et al. (2016)	63
Healthy guidelines		Netherlands	1996-2005											-32					Vanham et al. (2016)	77
Healthy guidelines		Global	2007-2009										-2						Jalava et al. (2014)	37
Healthy guidelines		Global	2009-2011										-2						Jalava et al. (2014)	37
Healthy guidelines		EU	1996-2005											-23					Vanham et al. (2013)	59
Healthy guidelines + further optimisation		EU	1996-2005											-30
Healthy guidelines	1	EU	2003									2							Tukker et al. (2011)	55
Healthy guidelines + further optimisation	2	EU	2003									-7							Tukker et al. (2011)	55
Healthy guidelines		Global	2005-2007									-23.8006							Springmann et al. (2016)	71

## Sheet: USA-Health
Country	Case Study Number	Baseline year	Publication year	Baseline year	Duration	Sample Size	Population Demoe		Health outcomes (Risk of reduction)				Environmental Impact				Socio-economic		Associated Farming System	Reference
								Obesity '	Diabetes	Heart diseases	Total Mortality	Total cancer	GHGE	Land Use	Water consumption	Energy Use	Cost of deit /day	Socio-ecnomic savings
Vegetarian	1	US		2015											-0.54	-0.83
	2	US		2018		1253	male and females above 30 years						-0.64	-0.42	-0.43					Nicole Tichenor Blackstone
	3					124706					-0.35	-0.08
	4					65,429 participants	14,606 males and 50,823 females) 20–97 years	-0.4			-0.47	-0.12	-0.86	-0.84	–69%
	5		2016	2016								-0.11	−58.79%	−42.93%	−64.00%					Blackstone et al., 2018 [19
	6		2018			29210	75% women, mean age = 53.5y						-0.8		-0.24	-0.86
	7				14 years	130000		-0.12	-0.178	-0.123	0.0782	-0.104	-0.746	-0.0098	0.0531
	Average							-0.26	-0.178	-0.123	-0.247267	-0.1035	-0.7615	-0.423267	-0.289225	-0.845
Vegan	1	US	2014	2013					-0.26		-0.05		-0.83							Heller and Keoleian (2014)	32
	2												-0.72	-0.83	-0.82
	3									-0.16	-0.15		-0.86	-0.74	-0.7					Goldstein et al., 2017 [22]
	4		2018	2017											-0.82	-0.87
	5										-0.05
	6				12 year	14600	60% women and 40% men	-0.12	-0.193	-0.151	-0.15	-0.117	-0.844	-0.6564	-0.653
	Average							-0.12	-0.2265	-0.1555	-0.1	-0.117	-0.8135	-0.742133	-0.74825	-0.87
Pescatarian	1	US/Can		2001-2007									-0.34							Sabate et al. (2015)	74
	2		2019					-0.085	-0.055	-0.0381	-0.12		-0.465	-0.0314	0.059
	3							-0.089	-0.1		-0.018					-0.12
	4								-0.145		-0.03	-0.01
	5												-0.56
	Average							-0.087	-0.1	-0.0381	-0.056	-0.01	-0.455	-0.0314	0.059	-0.12
Mediterainina	1	US		1995-2005	10 years	380296	214 284 men and 166 012	-0.12		-0.21	-0.2	-0.12			-0.07					Mitrou, P.N., et al.(2007)
	2			2018					-0.07	-0.1	-0.8		-0.02	-0.04	-0.18					Nicole Tichenor Blackstone
	3				10.1 years	18,929 adults,	Adults (7042 men & 11 387 women)						-0.02			-0.47
	4		2018			514816				-0.09	-0.2			-0.06
	5		2018												0.01
	Average								-0.07	-0.133333	-0.4	-0.12	-0.02	-0.05	-0.08	-0.47
Healthy US style dietary guidelines	1	US		2010				-0.24	-0.1		-0.15	-0.05	-0.01		-0.31					Heller and Keoleian (2014)	32
	2			2018				-0.24	-0.1		-0.49		0	0	-0.08					Nicole Tichenor Blackstone
	3								-0.18				-0.12
	4												-0.08		-0.09	-0.1
	5		2018						-0.02						-0.06
	6		2016							-0.25			0.12			0.43		$57.31 per person per yr
	Average							-0.24	-0.1	-0.25	-0.32	-0.05	-0.018	0	-0.135	0.165
Nordic diet	1	US		2018		339	Type 2 daibetic patient		-0.25
Pesco-vegetarian	1					60903			-0.48
	2							-0.29		-0.35	-0.19	-0.06
	3												0.25	0.18	0.12	0.5
	4
	5								-0.048	-0.35	19	-0.06
								-0.29	-0.259333	-0.35	9.405	-0.06	0.25	0.18	0.12	0.5
Paleolitic diet
Atlantic dietary pattern
Dietary Approach to Stop Hypertension (DASH diet)	1					24293	Adults aged 39–79 y	-0.2		-0.29	-0.2		-0.41	-0.22
	2
	3					942140		-0.12		-0.18		-0.16	-0.42				US$1.03/d			https://foodinsight.org/what-is-the-dash-diet/
	4														-0.22	-0.13
	5								-0.24		-0.21
	Average							-0.16	-0.24	-0.235	-0.205	-0.16	-0.415	-0.22	-0.22	-0.13
Provegetarian food pattern					4.8year	7216	55-80year men		-0.15				-0.496	-0.415
Flexiterian	1							-0.02		-0.03	-0.0175		-0.469	-0.0182	0.0409
	2								0.058							-0.35				Forestell, Catherine A (2018).
	3		2017					-0.18		-0.086	-0.086									Derbyshire, Emma J (2017)
	4								-0.093			0.04
	5													-0.26	-0.24	-0.25
								-0.1	-0.0175	-0.058	-0.05175	0.04	-0.469	-0.1391	-0.09955	-0.3

## Sheet: Compiled
		Risk to diabetes	Risk of mortality	Prevention of coronary heart diseases	Risk to obesity	Total cancer	GHGE reduction	Agricultural land use reduction	Water consumption	Energy consumption	Cost of diet (reduction)
1	Vegetarian	17.8	25	12.3	26	10.4	75	42.98	29	85	32
2	Vegan	22.6	10	15.5	12	11.7	81.4	74	70	87	30
3	Pescatarian	10	5.8	3.81	8.9	1	46.5	3.14	-5.9	12	-2
4	Mediterainina	7	14	10.3	18	12	2	4	8	47	20
5	Healthy guidelines	10	32	25	24	5	32	1	14	17	15
6	Flexiterian diet	1.75	5.2	5.8	10	4	46.9	14	10	30	14
7	Pesco-vegetarian	4.8	35	19	29	6	25	18	12	16	50
8	(DASH diet)	24	21	5	16	16	41	22	22	13	20
9	Provegetarian food pattern	12	12	40	12	5	23	10	10	26	30
